# Supplementary material for: Dissipation Dynamics of Doxycycline and Gatifloxacin and Accumulation of Heavy Metals during Broiler Manure Aerobic Composting
Source: Molecules. 2021 Aug 28;26(17):5225. doi: 10.3390/molecules26175225 (PMC8434052; doi:10.3390/molecules26175225)
Supplement: Supplementary file 1 [file molecules-26-05225-s001.zip]

Archive with 1 entries (1 files):
- molecules-1296056-supplementary.pdf
